# Supplementary material for: Functional Characterization of the MYO6 Variant p.E60Q in Non-Syndromic Hearing Loss Patients
Source: Int J Mol Sci. 2022 Mar 21;23(6):3369. doi: 10.3390/ijms23063369 (PMC8949016; doi:10.3390/ijms23063369)
Supplement: Supplementary file 1 [file ijms-23-03369-s001.zip]

Archive with 1 entries (1 files):
- ijms-1617460-supplementary.pdf
